# Supplementary material for: Effects of Post-Ruminal Urea Supplementation during the Seasonal Period on Performance and Rumen Microbiome of Rearing Grazing Nellore Cattle
Source: Animals (Basel). 2022 Dec 8;12(24):3463. doi: 10.3390/ani12243463 (PMC9774649; doi:10.3390/ani12243463)
Supplement: Supplementary file 1 [file animals-12-03463-s001.zip]

Archive with 1 entries (1 files):
- animals-2027587-supplementary.pdf
